# Supplementary material for: Detection of KMT2A Partial Tandem Duplication by Optical Genome Mapping in Myeloid Neoplasms: Associated Cytogenetics, Gene Mutations, Treatment Responses, and Patient Outcomes
Source: Cancers (Basel). 2024 Dec 16;16(24):4193. doi: 10.3390/cancers16244193 (PMC11674272; doi:10.3390/cancers16244193)
Supplement: Supplementary file 1 [file cancers-16-04193-s001.zip]

Archive with 1 entries (1 files):
- cancers-3330919-supplementary.pdf
